# Supplementary material for: Valproic acid-induced teratogenicity is driven by senescence and prevented by Rapamycin in human spinal cord and animal models
Source: Mol Psychiatry. 2024 Sep 3;30(3):986–98. doi: 10.1038/s41380-024-02732-0 (PMC11835743; doi:10.1038/s41380-024-02732-0)
Supplement: Supplementary file 10 — STable 2 [file 41380_2024_2732_MOESM10_ESM.xlsx]

## Sheet: Table S
ProbeID	Gene_Symbol	Gene_ID	mRNA Accession	VPA/CTL.fc	VPA/CTL.volume	VPA	CTL
17012148	GJA1	2697	NM_000165	5.33426	5.85355	7.18447	4.76918
17114288	GPC3	2719	NM_001164617	4.34403	7.97914	9.10869	6.98965
17059756	CDK6	1021	NM_001145306	3.62142	6.47164	7.46615	5.6096
17083144	SMARCA2	6595	NM_001289396	3.10862	5.83564	6.71085	5.07457
16792859	PYGL	5836	NM_001163940	2.97222	5.53108	6.37239	4.80084
17043856	AHR	196	NM_001621	2.94041	5.63714	6.46859	4.91257
16696013	CREG1	8804	NM_003851	2.74519	5.82928	6.60307	5.14616
16672390	IFI16	3428	NM_001206567	2.74099	6.02143	6.79255	5.33785
17075731	CLU	1191	NM_001831	2.5333	6.22725	6.93376	5.59274
16710126	HTRA1	5654	NM_002775	2.53074	5.56265	6.27261	4.93304
16920454	ZNF217	7764	NM_006526	2.45782	5.4745	6.16149	4.86411
16979482	ANXA5	308	NM_001154	2.27104	8.8485	9.45993	8.27658
17021217	ME1	4199	NM_002395	2.24735	5.64476	6.25901	5.09079
16974830	PPARGC1A	10891	NM_013261	2.20294	4.61379	5.21855	4.07911
17001927	SPARC	6678	NM_001309443	2.19683	6.08893	6.68306	5.54763
16764564	LIMA1	51474	NM_001113546	2.17976	5.88306	6.47194	5.34777
16793129	BMP4	652	NM_001202	2.14194	5.11406	5.69296	4.59404
16919022	SAMHD1	25939	NM_015474	2.10483	6.9389	7.49648	6.42278
17024079	MAP3K5	4217	NM_005923	2.08417	4.56961	5.12994	4.07047
16924305	BTG3	10950	NM_001130914	2.0695	6.20327	6.75005	5.70077
16762489	ITPR2	3709	NM_002223	2.06302	5.56224	6.10909	5.06433
16768297	DUSP6	1848	NM_001946	-2.16863	6.23265	5.69922	6.816
16986249	HMGCR	3156	NM_000859	-2.41516	8.95539	8.34189	9.61401
16687618	DHCR24	1718	NM_014762	-2.44497	8.6526	8.03169	9.32151
16976329	EPHA5	2044	NM_001281765	-3.02851	6.68322	5.93154	7.53015
